# Supplementary material for: A Dedicated Mycosis Flask Increases the Likelihood of Identifying Candidemia Sepsis
Source: J Fungi (Basel). 2023 Apr 4;9(4):441. doi: 10.3390/jof9040441 (PMC10146598; doi:10.3390/jof9040441)
Supplement: Supplementary file 1 [file jof-09-00441-s001.zip]

Archive with 1 entries (1 files):
- jof-2307301-supplementary.pdf
